# Supplementary material for: Unlocking New Treatment Horizons for Celiac Disease: PRKCD Revealed as a Promising Target through Mendelian Randomization
Source: Endocr Metab Immune Disord Drug Targets. 2025 Aug 29;26:E18715303410531. doi: 10.2174/0118715303410531250815124524 (PMC13284647; doi:10.2174/0118715303410531250815124524)
Supplement: Supplementary file 1 [file EMIDDT-26-E18715303410531_SD1.zip]

Archive with 4 entries (3 files):
- EMIDDT-26-E18715303410531_SD1/
- EMIDDT-26-E18715303410531_SD1/Supplementary Table S1.xlsx
- EMIDDT-26-E18715303410531_SD1/Supplementary Table S2.xlsx
- EMIDDT-26-E18715303410531_SD1/Supplementary Table S3.xlsx
