# Supplementary material for: Unlocking New Treatment Horizons for Celiac Disease: PRKCD Revealed as a Promising Target through Mendelian Randomization
Source: Endocr Metab Immune Disord Drug Targets. 2025 Aug 29;26:E18715303410531. doi: 10.2174/0118715303410531250815124524 (PMC13284647; doi:10.2174/0118715303410531250815124524)
Supplement: Supplementary file 1 [file EMIDDT-26-E18715303410531_SD1.zip › EMIDDT-26-E18715303410531_SD1/Supplementary Table S1.xlsx]

## Sheet: Sheet1
Supplementary Table S1: List of cis-eQTL Data for 2,888 Druggable Genes Identified in Blood Samples within the eQTLGen Consortium
NO.	ID
1	A1BG
2	A2M
3	A2ML1
4	AAK1
5	AATK
6	ABAT
7	ABCA1
8	ABCA13
9	ABCA2
10	ABCA3
11	ABCA7
12	ABCB1
13	ABCB4
14	ABCB6
15	ABCB8
16	ABCC1
17	ABCC10
18	ABCC2
19	ABCC3
20	ABCC4
21	ABCC5
22	ABCC6
23	ABCG1
24	ABCG2
25	ABHD12
26	ABHD16A
27	ABI3BP
28	ABL1
29	ABL2
30	ACACA
31	ACACB
32	ACE
33	ACHE
34	ACLY
35	ACP1
36	ACP2
37	ACP5
38	ACP6
39	ACPP
40	ACRBP
41	ACTN1
42	ACTN4
43	ACVR1
44	ACVR1B
45	ACVR1C
46	ACVR2A
47	ACVR2B
48	ACVRL1
49	ADA
50	ADAM10
51	ADAM12
52	ADAM17
53	ADAM23
54	ADAM28
55	ADAM8
56	ADAM9
57	ADAMDEC1
58	ADAMTS1
59	ADAMTS10
60	ADAMTS13
61	ADAMTS14
62	ADAMTS17
63	ADAMTS2
64	ADAMTS4
65	ADAMTS5
66	ADAMTS6
67	ADAMTS8
68	ADAMTSL4
69	ADC
70	ADCK3
71	ADCK4
72	ADCY5
73	ADH5
74	ADHFE1
75	ADK
76	ADM
77	ADM2
78	ADORA1
79	ADORA2A
80	ADORA2B
81	ADORA3
82	ADRA2A
83	ADRB1
84	ADRB2
85	ADRBK1
86	ADRBK2
87	AEBP1
88	AGA
89	AGER
90	AGGF1
91	AGPAT2
92	AGRN
93	AGRP
94	AHCY
95	AHR
96	AIMP1
97	AKR1A1
98	AKR1B1
99	AKR1C1
100	AKR1C2
101	AKR1C3
102	AKT1
103	AKT1S1
104	AKT2
105	AKT3
106	ALB
107	ALCAM
108	ALDH16A1
109	ALDH1A1
110	ALDH1A2
111	ALDH1B1
112	ALDH1L2
113	ALDH2
114	ALDH3A2
115	ALDH3B1
116	ALDH3B2
117	ALDH4A1
118	ALDH5A1
119	ALDH6A1
120	ALDH7A1
121	ALDH8A1
122	ALDH9A1
123	ALDOA
124	ALK
125	ALOX12
126	ALOX12B
127	ALOX15
128	ALOX15B
129	ALOX5
130	ALOX5AP
131	ALOXE3
132	ALPL
133	AMD1
134	AMH
135	AMICA1
136	AMPD2
137	AMPD3
138	AMY2B
139	ANG
140	ANGPT1
141	ANGPT2
142	ANGPT4
143	ANGPTL4
144	ANGPTL6
145	ANKK1
146	ANPEP
147	ANTXR2
148	ANXA1
149	ANXA2
150	AOAH
151	AOC2
152	AOC3
153	APAF1
154	APEX1
155	APH1A
156	APH1B
157	APLP1
158	APOA1
159	APOA1BP
160	APOA2
161	APOBEC3A
162	APOBEC3G
163	APOD
164	APOE
165	APOL1
166	APOM
167	APP
168	AQP1
169	AREG
170	ARNT
171	ARSA
172	ARSG
173	ASGR1
174	ASIC1
175	ASIC3
176	ASIP
177	ATF1
178	ATG4B
179	ATG4C
180	ATIC
181	ATM
182	ATP1A1
183	ATP1A3
184	ATP1A4
185	ATP1B1
186	ATP1B2
187	ATP1B3
188	ATP2A1
189	ATP2A2
190	ATP2A3
191	ATP2B2
192	ATP2B4
193	ATP2C1
194	ATP2C2
195	ATP7B
196	ATR
197	ATRAID
198	ATRN
199	AURKA
200	AURKAIP1
201	AURKB
202	AURKC
203	AXIN2
204	AXL
205	AZIN1
206	AZU1
207	B2M
208	B4GALT1
209	BACE1
210	BACE2
211	BAD
212	BAMBI
213	BCAM
214	BCAT1
215	BCL2
216	BCL2A1
217	BCL2L1
218	BCL2L2
219	BCR
220	BGLAP
221	BICD1
222	BIRC2
223	BIRC3
224	BIRC5
225	BLK
226	BLM
227	BMP1
228	BMP2
229	BMP2K
230	BMP3
231	BMP4
232	BMP6
233	BMP8A
234	BMP8B
235	BMPR1A
236	BMPR2
237	BOLA1
238	BOLA3
239	BPHL
240	BPI
241	BPNT1
242	BRAF
243	BRCA1
244	BRD2
245	BRD3
246	BRD4
247	BRPF3
248	BRSK1
249	BRSK2
250	BSG
251	BST1
252	BST2
253	BTD
254	BTLA
255	BTN1A1
256	BTN3A1
257	BTN3A2
258	BTN3A3
259	BTNL8
260	BUB1
261	BUB1B
262	C10orf54
263	C11orf83
264	C12orf39
265	C17orf72
266	C17orf99
267	C19orf10
268	C1QA
269	C1QB
270	C1QC
271	C1QTNF6
272	C1R
273	C1RL
274	C1S
275	C2
276	C2orf40
277	C3
278	C3AR1
279	C4A
280	C4B
281	C4BPA
282	C4BPB
283	C5
284	C5AR1
285	C5AR2
286	C6orf120
287	C6orf25
288	C8G
289	C9orf96
290	CA1
291	CA11
292	CA12
293	CA13
294	CA14
295	CA2
296	CA3
297	CA4
298	CA6
299	CA8
300	CACNA1A
301	CACNA1C
302	CACNA1D
303	CACNA1E
304	CACNA1H
305	CACNA1I
306	CACNA2D2
307	CACNA2D3
308	CACNA2D4
309	CACNB1
310	CACNB2
311	CACNB3
312	CACNB4
313	CACNG6
314	CACNG8
315	CAD
316	CALCRL
317	CALM1
318	CALM2
319	CALM3
320	CALR
321	CALU
322	CAMK1
323	CAMK1D
324	CAMK2D
325	CAMK2G
326	CAMK4
327	CAMKK1
328	CAMKK2
329	CAMP
330	CAPN1
331	CAPN2
332	CAPNS1
333	CAPZA1
334	CAPZA2
335	CARM1
336	CASP1
337	CASP2
338	CASP3
339	CASP6
340	CASP7
341	CASP8
342	CASP9
343	CAT
344	CATSPER1
345	CATSPER2
346	CATSPER3
347	CBLN3
348	CBR1
349	CBR3
350	CCDC3
351	CCL2
352	CCL23
353	CCL25
354	CCL28
355	CCL3
356	CCL3L1
357	CCL3L3
358	CCL4
359	CCL4L1
360	CCL4L2
361	CCL5
362	CCL8
363	CCNA1
364	CCNA2
365	CCNB1
366	CCNB2
367	CCND1
368	CCND2
369	CCND3
370	CCNE1
371	CCNE2
372	CCNH
373	CCNT1
374	CCR1
375	CCR10
376	CCR2
377	CCR3
378	CCR4
379	CCR5
380	CCR6
381	CCR7
382	CCR8
383	CCR9
384	CCRL2
385	CD101
386	CD109
387	CD14
388	CD151
389	CD160
390	CD163
391	CD163L1
392	CD164
393	CD164L2
394	CD177
395	CD180
396	CD19
397	CD1A
398	CD1B
399	CD1C
400	CD1D
401	CD1E
402	CD2
403	CD200
404	CD200R1
405	CD207
406	CD209
407	CD22
408	CD226
409	CD244
410	CD247
411	CD248
412	CD27
413	CD274
414	CD276
415	CD28
416	CD300A
417	CD300C
418	CD300E
419	CD300LB
420	CD300LD
421	CD300LF
422	CD302
423	CD320
424	CD33
425	CD34
426	CD36
427	CD37
428	CD38
429	CD3D
430	CD3E
431	CD3G
432	CD4
433	CD40
434	CD44
435	CD46
436	CD47
437	CD48
438	CD5
439	CD52
440	CD53
441	CD55
442	CD58
443	CD59
444	CD6
445	CD63
446	CD68
447	CD69
448	CD7
449	CD70
450	CD72
451	CD74
452	CD79A
453	CD79B
454	CD80
455	CD81
456	CD82
457	CD83
458	CD84
459	CD86
460	CD8A
461	CD8B
462	CD9
463	CD93
464	CD96
465	CD97
466	CDA
467	CDC25A
468	CDC25B
469	CDC25C
470	CDC42
471	CDC42BPA
472	CDC42BPB
473	CDC42BPG
474	CDC7
475	CDCP1
476	CDH1
477	CDH13
478	CDH2
479	CDK1
480	CDK10
481	CDK11A
482	CDK11B
483	CDK12
484	CDK13
485	CDK14
486	CDK15
487	CDK17
488	CDK18
489	CDK19
490	CDK2
491	CDK20
492	CDK3
493	CDK4
494	CDK5
495	CDK5R1
496	CDK6
497	CDK7
498	CDK8
499	CDK9
500	CDKL1
501	CDKL3
502	CDKN1A
503	CDNF
504	CEACAM1
505	CEACAM3
506	CEACAM6
507	CEACAM8
508	CECR1
509	CEL
510	CELA1
511	CELA2B
512	CELSR1
513	CELSR2
514	CELSR3
515	CES1
516	CES2
517	CES3
518	CES4A
519	CETP
520	CFD
521	CFH
522	CGREF1
523	CHAD
524	CHADL
525	CHEK1
526	CHEK2
527	CHGA
528	CHGB
529	CHI3L1
530	CHI3L2
531	CHID1
532	CHIT1
533	CHL1
534	CHRFAM7A
535	CHRM3
536	CHRM5
537	CHRNA10
538	CHRNA2
539	CHRNB1
540	CHRNB2
541	CHRNE
542	CHRNG
543	CHST10
544	CHST11
545	CHST12
546	CHST13
547	CHST2
548	CHST8
549	CHSY1
550	CHUK
551	CILP
552	CILP2
553	CISD1
554	CIT
555	CKLF
556	CLCF1
557	CLCN1
558	CLCN2
559	CLCN3
560	CLEC10A
561	CLEC11A
562	CLEC3B
563	CLEC4C
564	CLK1
565	CLK2
566	CLK3
567	CLK4
568	CLSTN1
569	CLU
570	CMKLR1
571	CNDP1
572	CNGA1
573	CNGA4
574	CNGB1
575	CNP
576	CNR1
577	CNR2
578	CNTF
579	CNTNAP3
580	COCH
581	COL10A1
582	COL11A2
583	COL13A1
584	COL15A1
585	COL17A1
586	COL18A1
587	COL19A1
588	COL1A1
589	COL23A1
590	COL24A1
591	COL26A1
592	COL27A1
593	COL4A1
594	COL4A2
595	COL4A3
596	COL4A4
597	COL5A1
598	COL5A2
599	COL5A3
600	COL6A1
601	COL6A2
602	COL6A3
603	COL6A6
604	COL7A1
605	COL8A2
606	COL9A2
607	COL9A3
608	COLQ
609	COMT
610	COPA
611	CORIN
612	CORT
613	CP
614	CPA3
615	CPA5
616	CPAMD8
617	CPM
618	CPQ
619	CPS1
620	CPT1A
621	CPT1B
622	CPT2
623	CPXM1
624	CR1
625	CR1L
626	CR2
627	CRB2
628	CREBBP
629	CREG1
630	CREG2
631	CRELD2
632	CRHBP
633	CRHR2
634	CRIM1
635	CRISP2
636	CRISP3
637	CRISPLD2
638	CRLF1
639	CRTAM
640	CRTAP
641	CRY2
642	CSF1
643	CSF1R
644	CSF2RB
645	CSF3R
646	CSK
647	CSNK1A1
648	CSNK1A1L
649	CSNK1D
650	CSNK1E
651	CSNK1G1
652	CSNK1G2
653	CSNK1G3
654	CSNK2A1
655	CSNK2A2
656	CSPG4
657	CST3
658	CST7
659	CTBS
660	CTDSP1
661	CTF1
662	CTGF
663	CTLA4
664	CTNNB1
665	CTRC
666	CTSA
667	CTSB
668	CTSC
669	CTSD
670	CTSE
671	CTSF
672	CTSG
673	CTSH
674	CTSK
675	CTSS
676	CTSW
677	CTSZ
678	CX3CR1
679	CXCL1
680	CXCL10
681	CXCL16
682	CXCL2
683	CXCL3
684	CXCL5
685	CXCL6
686	CXCL9
687	CXCR1
688	CXCR2
689	CXCR4
690	CXCR5
691	CXCR6
692	CYB5D2
693	CYB5R3
694	CYP11A1
695	CYP17A1
696	CYP1B1
697	CYP20A1
698	CYP21A2
699	CYP24A1
700	CYP26B1
701	CYP27A1
702	CYP27B1
703	CYP2A6
704	CYP2C8
705	CYP2D6
706	CYP2E1
707	CYP2J2
708	CYP2R1
709	CYP2S1
710	CYP2U1
711	CYP3A5
712	CYP3A7
713	CYP46A1
714	CYP4B1
715	CYP4F12
716	CYP4F2
717	CYP4F22
718	CYP4F3
719	CYP4V2
720	CYP51A1
721	CYSLTR2
722	CYTL1
723	DAG1
724	DAGLA
725	DAGLB
726	DAPK1
727	DAPK2
728	DAPK3
729	DARC
730	DBF4
731	DBH
732	DCK
733	DCLK2
734	DCPS
735	DCT
736	DDO
737	DDOST
738	DDR1
739	DEAF1
740	DEFA3
741	DEFA4
742	DERL1
743	DGAT1
744	DGCR6
745	DHCR7
746	DHFR
747	DHFRL1
748	DHODH
749	DHRS1
750	DHRS12
751	DHRS13
752	DHRS3
753	DHRS4
754	DHRS4L2
755	DHRS7
756	DHRS7B
757	DHRS9
758	DIO1
759	DKK2
760	DKK3
761	DLD
762	DLK1
763	DMKN
764	DMPK
765	DNAJA1
766	DNAJB11
767	DNASE1
768	DNASE1L3
769	DNMT1
770	DNMT3A
771	DNMT3B
772	DNPEP
773	DOT1L
774	DPEP2
775	DPEP3
776	DPP4
777	DPP7
778	DPP8
779	DPP9
780	DPYD
781	DRAXIN
782	DRD4
783	DST
784	DSTYK
785	DUSP3
786	DUT
787	DYRK1A
788	DYRK1B
789	DYRK2
790	DYRK3
791	DYRK4
792	EBI3
793	EBPL
794	ECE1
795	ECM1
796	EDAR
797	EDEM2
798	EDN1
799	EDN3
800	EEF2
801	EEF2K
802	EFEMP2
803	EFNA1
804	EFNA4
805	EFNA5
806	EFTUD1
807	EFTUD2
808	EGF
809	EGFL7
810	EGFL8
811	EGLN1
812	EGLN2
813	EGLN3
814	EHMT1
815	EHMT2
816	EIF2AK1
817	EIF2AK2
818	EIF2AK3
819	EIF2AK4
820	EIF4A1
821	EIF4E
822	EIF4H
823	ELANE
824	ELAVL1
825	ELOVL3
826	ELOVL6
827	EMC10
828	EMID1
829	EMILIN1
830	EMILIN2
831	EMR2
832	EMR3
833	ENAM
834	ENC1
835	ENDOU
836	ENG
837	ENGASE
838	ENHO
839	ENPEP
840	ENPP1
841	ENPP2
842	ENPP3
843	ENPP5
844	ENTPD1
845	ENTPD6
846	EP300
847	EPAS1
848	EPDR1
849	EPHA1
850	EPHA10
851	EPHA2
852	EPHA4
853	EPHB1
854	EPHB2
855	EPHB3
856	EPHB4
857	EPHB6
858	EPHX1
859	EPHX2
860	EPOR
861	EPX
862	ERAP1
863	ERBB2
864	ERBB2IP
865	ERBB3
866	ERCC5
867	EREG
868	ERG
869	ERN1
870	ERO1L
871	ERP29
872	ERP44
873	ESAM
874	ESM1
875	ESR1
876	ESR2
877	ESRRA
878	EVI2B
879	EXTL2
880	EYS
881	F10
882	F11R
883	F12
884	F13A1
885	F2R
886	F2RL1
887	F2RL3
888	F5
889	F7
890	FAAH
891	FAM19A1
892	FAM20A
893	FAM20C
894	FAM3B
895	FAM3C
896	FARS2
897	FAS
898	FASLG
899	FASN
900	FAT4
901	FBLN1
902	FBLN2
903	FBLN5
904	FBLN7
905	FBN1
906	FBN2
907	FBP1
908	FCAR
909	FCER1A
910	FCER2
911	FCGBP
912	FCGR1A
913	FCGR2A
914	FCGR2B
915	FCGR2C
916	FCGR3A
917	FCGR3B
918	FCGRT
919	FCN1
920	FCRL1
921	FCRL2
922	FCRL3
923	FCRL5
924	FCRL6
925	FCRLA
926	FDFT1
927	FDPS
928	FEN1
929	FER
930	FES
931	FFAR2
932	FFAR3
933	FFAR4
934	FGF17
935	FGF2
936	FGF22
937	FGF9
938	FGFBP2
939	FGFBP3
940	FGFR1
941	FGFR2
942	FGFR4
943	FGFRL1
944	FGL2
945	FGR
946	FKBP10
947	FKBP11
948	FKBP14
949	FKBP15
950	FKBP1A
951	FKBP1B
952	FKBP1C
953	FKBP2
954	FKBP3
955	FKBP4
956	FKBP5
957	FKBP7
958	FKBP8
959	FKBP9
960	FKRP
961	FKTN
962	FLRT1
963	FLT1
964	FLT3
965	FLT3LG
966	FLT4
967	FMO4
968	FMO5
969	FMOD
970	FN1
971	FNDC5
972	FNTA
973	FNTB
974	FOLR2
975	FOLR3
976	FOS
977	FPGS
978	FPR1
979	FPR2
980	FPR3
981	FREM1
982	FST
983	FSTL1
984	FSTL3
985	FSTL4
986	FUCA1
987	FUCA2
988	FURIN
989	FXYD2
990	FYN
991	FZD3
992	FZD4
993	FZD9
994	GAA
995	GABBR1
996	GABRD
997	GABRR2
998	GAK
999	GALC
1000	GALE
1001	GALK1
1002	GALNS
1003	GALNT1
1004	GALNT2
1005	GAN
1006	GANAB
1007	GANC
1008	GAPDH
1009	GART
1010	GAS6
1011	GBA
1012	GBA2
1013	GCK
1014	GCLC
1015	GDF10
1016	GDF11
1017	GDF15
1018	GDF7
1019	GDF9
1020	GFER
1021	GFM1
1022	GFM2
1023	GFOD2
1024	GFPT1
1025	GGCX
1026	GGH
1027	GGPS1
1028	GGT1
1029	GGT2
1030	GGT5
1031	GGT7
1032	GGTLC1
1033	GGTLC2
1034	GH1
1035	GHRL
1036	GIF
1037	GIPR
1038	GLB1
1039	GLIPR1L1
1040	GLO1
1041	GLP1R
1042	GLUL
1043	GMNN
1044	GNAS
1045	GNLY
1046	GNPTG
1047	GNRH1
1048	GNRH2
1049	GNS
1050	GP1BA
1051	GP5
1052	GP9
1053	GPA33
1054	GPBAR1
1055	GPC1
1056	GPC2
1057	GPD2
1058	GPHA2
1059	GPI
1060	GPLD1
1061	GPM6A
1062	GPNMB
1063	GPR132
1064	GPR135
1065	GPR141
1066	GPR142
1067	GPR146
1068	GPR15
1069	GPR150
1070	GPR152
1071	GPR153
1072	GPR160
1073	GPR161
1074	GPR162
1075	GPR17
1076	GPR171
1077	GPR176
1078	GPR18
1079	GPR183
1080	GPR19
1081	GPR20
1082	GPR25
1083	GPR27
1084	GPR3
1085	GPR35
1086	GPR42
1087	GPR55
1088	GPR56
1089	GPR61
1090	GPR65
1091	GPR68
1092	GPR75
1093	GPR83
1094	GPR84
1095	GPR85
1096	GPR88
1097	GPR97
1098	GPX1
1099	GPX2
1100	GPX3
1101	GPX4
1102	GPX7
1103	GREM2
1104	GRIK1
1105	GRIK3
1106	GRIK4
1107	GRIK5
1108	GRIN1
1109	GRIN2C
1110	GRIN2D
1111	GRIN3A
1112	GRIN3B
1113	GRK4
1114	GRK5
1115	GRK6
1116	GRK7
1117	GRM2
1118	GRN
1119	GSG2
1120	GSK3A
1121	GSK3B
1122	GSN
1123	GSR
1124	GSS
1125	GSTA4
1126	GSTCD
1127	GSTK1
1128	GSTM1
1129	GSTM2
1130	GSTM3
1131	GSTM4
1132	GSTM5
1133	GSTO1
1134	GSTO2
1135	GSTP1
1136	GSTT1
1137	GSTZ1
1138	GUCY1A3
1139	GUCY1B2
1140	GUCY1B3
1141	GUCY2C
1142	GUCY2D
1143	GUSB
1144	GYPA
1145	GYPB
1146	GYPC
1147	GYPE
1148	GZMA
1149	GZMB
1150	GZMH
1151	GZMK
1152	GZMM
1153	H1F0
1154	H3F3A
1155	H3F3B
1156	H6PD
1157	HABP4
1158	HAGH
1159	HAPLN3
1160	HAS3
1161	HBB
1162	HBEGF
1163	HCAR1
1164	HCAR2
1165	HCAR3
1166	HCK
1167	HCN2
1168	HCN3
1169	HCRTR1
1170	HDAC1
1171	HDAC10
1172	HDAC11
1173	HDAC2
1174	HDAC3
1175	HDAC4
1176	HDAC5
1177	HDAC7
1178	HDAC9
1179	HDC
1180	HDGF
1181	HEBP1
1182	HEXA
1183	HFE
1184	HGF
1185	HIF1A
1186	HILPDA
1187	HIPK1
1188	HIPK2
1189	HIPK3
1190	HIST1H1C
1191	HIST1H1E
1192	HIST1H3B
1193	HIST1H3D
1194	HIST1H3E
1195	HIST1H3H
1196	HIST1H4D
1197	HIST1H4E
1198	HIST1H4H
1199	HIST1H4I
1200	HIST1H4K
1201	HIST4H4
1202	HKDC1
1203	HLA-A
1204	HLA-B
1205	HLA-C
1206	HLA-DOB
1207	HLA-DPA1
1208	HLA-DPB1
1209	HLA-DQA2
1210	HLA-DRA
1211	HLA-DRB1
1212	HLA-DRB5
1213	HLA-G
1214	HLCS
1215	HMGB1
1216	HMGB2
1217	HMGCR
1218	HMMR
1219	HMOX1
1220	HNMT
1221	HNRNPA1
1222	HP
1223	HPD
1224	HPGD
1225	HPGDS
1226	HPSE
1227	HPX
1228	HRAS
1229	HRH1
1230	HRH2
1231	HRH4
1232	HS3ST1
1233	HSD11B1
1234	HSD11B2
1235	HSD17B1
1236	HSD17B11
1237	HSD17B14
1238	HSD17B3
1239	HSD17B7
1240	HSD3B7
1241	HSP90AA1
1242	HSP90AB1
1243	HSP90B1
1244	HSPA1A
1245	HSPA1B
1246	HSPA5
1247	HSPB1
1248	HSPD1
1249	HSPG2
1250	HSPH1
1251	HTR3A
1252	HTR3B
1253	HTR6
1254	HTR7
1255	HTRA1
1256	HTRA3
1257	HTRA4
1258	HTT
1259	HYAL1
1260	HYAL2
1261	HYAL3
1262	HYOU1
1263	IARS
1264	ICAM1
1265	ICAM2
1266	ICAM3
1267	ICK
1268	ICMT
1269	ICOS
1270	ICOSLG
1271	IDE
1272	IDO1
1273	IFI30
1274	IFIT1
1275	IFITM1
1276	IFNAR1
1277	IFNAR2
1278	IFNG
1279	IFNGR1
1280	IFNGR2
1281	IFNL1
1282	IGF1
1283	IGF1R
1284	IGF2
1285	IGF2R
1286	IGFALS
1287	IGFBP2
1288	IGFBP3
1289	IGFBP4
1290	IGFBP6
1291	IGFBP7
1292	IGHA2
1293	IGHD
1294	IGHE
1295	IGHG1
1296	IGHG2
1297	IGHG3
1298	IGHG4
1299	IGHM
1300	IGHV1-2
1301	IGHV1-46
1302	IGHV3-23
1303	IGIP
1304	IGJ
1305	IGKV1-39
1306	IGKV1-5
1307	IGKV1D-16
1308	IGKV1D-39
1309	IGKV2-30
1310	IGKV2D-29
1311	IGKV2D-40
1312	IGKV3-11
1313	IGKV3-15
1314	IGKV3-20
1315	IGKV3-7
1316	IGKV3D-15
1317	IGKV4-1
1318	IGKV5-2
1319	IGLC2
1320	IGLC3
1321	IGLC7
1322	IGLL1
1323	IGLL5
1324	IGLV1-36
1325	IGLV1-40
1326	IGLV1-44
1327	IGLV1-51
1328	IGLV10-54
1329	IGLV2-11
1330	IGLV2-18
1331	IGLV2-23
1332	IGLV3-12
1333	IGLV3-16
1334	IGLV3-25
1335	IGLV3-27
1336	IGLV4-3
1337	IGLV4-60
1338	IGLV4-69
1339	IGLV5-37
1340	IGLV5-45
1341	IGLV7-43
1342	IGLV7-46
1343	IGLV8-61
1344	IGSF11
1345	IGSF8
1346	IK
1347	IKBKB
1348	IKBKE
1349	IL10
1350	IL10RA
1351	IL10RB
1352	IL11RA
1353	IL12A
1354	IL12RB1
1355	IL12RB2
1356	IL15
1357	IL15RA
1358	IL16
1359	IL17B
1360	IL17C
1361	IL17D
1362	IL17RA
1363	IL17RB
1364	IL17RC
1365	IL17RE
1366	IL18
1367	IL18BP
1368	IL18R1
1369	IL18RAP
1370	IL1B
1371	IL1R1
1372	IL1R2
1373	IL1RAP
1374	IL1RL1
1375	IL1RN
1376	IL20RB
1377	IL21R
1378	IL23A
1379	IL24
1380	IL27
1381	IL2RA
1382	IL2RB
1383	IL31RA
1384	IL32
1385	IL34
1386	IL4
1387	IL4I1
1388	IL4R
1389	IL5RA
1390	IL6
1391	IL6R
1392	IL6ST
1393	IL7
1394	IL7R
1395	IL8
1396	ILK
1397	IMPA1
1398	IMPA2
1399	IMPDH1
1400	IMPDH2
1401	IMPG2
1402	INHBA
1403	INHBB
1404	INHBE
1405	INSL3
1406	INSR
1407	IPP
1408	IRAK2
1409	IRAK3
1410	IRAK4
1411	ISG15
1412	ITGA1
1413	ITGA10
1414	ITGA2
1415	ITGA2B
1416	ITGA3
1417	ITGA4
1418	ITGA5
1419	ITGA6
1420	ITGA7
1421	ITGA9
1422	ITGAD
1423	ITGAE
1424	ITGAL
1425	ITGAM
1426	ITGAV
1427	ITGAX
1428	ITGB1
1429	ITGB2
1430	ITGB3
1431	ITGB4
1432	ITGB5
1433	ITGB7
1434	ITGB8
1435	ITIH1
1436	ITIH2
1437	ITIH3
1438	ITIH4
1439	ITK
1440	ITLN1
1441	ITM2B
1442	ITPR1
1443	ITPR2
1444	ITPR3
1445	IVNS1ABP
1446	JAG1
1447	JAK1
1448	JAK2
1449	JAK3
1450	JAM2
1451	JAM3
1452	JMJD7-PLA2G4B
1453	JUN
1454	KALRN
1455	KARS
1456	KAT2B
1457	KAZALD1
1458	KBTBD11
1459	KBTBD2
1460	KBTBD6
1461	KBTBD7
1462	KBTBD8
1463	KCNA2
1464	KCNA3
1465	KCNA5
1466	KCNA6
1467	KCNB1
1468	KCNC3
1469	KCNC4
1470	KCND3
1471	KCNE1
1472	KCNG1
1473	KCNG2
1474	KCNH2
1475	KCNH3
1476	KCNH4
1477	KCNH7
1478	KCNH8
1479	KCNJ10
1480	KCNJ11
1481	KCNJ12
1482	KCNJ14
1483	KCNJ15
1484	KCNJ2
1485	KCNK10
1486	KCNK13
1487	KCNK17
1488	KCNK5
1489	KCNK6
1490	KCNK7
1491	KCNMA1
1492	KCNN3
1493	KCNN4
1494	KCNQ1
1495	KCNQ4
1496	KCNQ5
1497	KCNS1
1498	KCNT1
1499	KDM1A
1500	KDM1B
1501	KDM2A
1502	KDM4A
1503	KDM4C
1504	KDSR
1505	KEAP1
1506	KEL
1507	KHDRBS1
1508	KHK
1509	KIF11
1510	KIR2DL1
1511	KIR2DL3
1512	KIR2DL4
1513	KIR2DS4
1514	KIR3DL1
1515	KIR3DL2
1516	KIRREL2
1517	KISS1R
1518	KIT
1519	KL
1520	KLF5
1521	KLHL12
1522	KLHL17
1523	KLHL18
1524	KLHL2
1525	KLHL20
1526	KLHL21
1527	KLHL22
1528	KLHL23
1529	KLHL24
1530	KLHL25
1531	KLHL26
1532	KLHL28
1533	KLHL29
1534	KLHL3
1535	KLHL30
1536	KLHL32
1537	KLHL33
1538	KLHL35
1539	KLHL36
1540	KLHL5
1541	KLHL6
1542	KLHL7
1543	KLHL8
1544	KLHL9
1545	KLK1
1546	KLK14
1547	KLK2
1548	KLKB1
1549	KLRB1
1550	KLRC1
1551	KLRC2
1552	KLRD1
1553	KLRK1
1554	KMO
1555	KRT18
1556	KRT8
1557	KSR1
1558	KYNU
1559	L3MBTL1
1560	LACTB
1561	LAD1
1562	LAG3
1563	LAIR1
1564	LAIR2
1565	LAMA2
1566	LAMA5
1567	LAMB1
1568	LAMB2
1569	LAMB3
1570	LAMC1
1571	LAMC3
1572	LAMP1
1573	LAMP3
1574	LAP3
1575	LARS
1576	LATS1
1577	LATS2
1578	LCAT
1579	LCK
1580	LCN2
1581	LCN8
1582	LDHA
1583	LDHB
1584	LDLR
1585	LEAP2
1586	LEFTY1
1587	LEP
1588	LEPR
1589	LEPRE1
1590	LGALS1
1591	LGALS3
1592	LGALS3BP
1593	LGALS8
1594	LGALS9
1595	LGMN
1596	LGR4
1597	LGR6
1598	LIF
1599	LIG1
1600	LILRA1
1601	LILRA2
1602	LILRA3
1603	LILRA4
1604	LILRA5
1605	LILRA6
1606	LILRB1
1607	LILRB2
1608	LILRB4
1609	LILRB5
1610	LIMK1
1611	LIMK2
1612	LINGO2
1613	LIPA
1614	LIPC
1615	LIPE
1616	LIPH
1617	LIPM
1618	LIPN
1619	LMAN1
1620	LMCD1
1621	LMNA
1622	LMTK2
1623	LMTK3
1624	LNPEP
1625	LOX
1626	LOXL1
1627	LOXL2
1628	LOXL3
1629	LPAR1
1630	LPAR2
1631	LPAR3
1632	LPAR5
1633	LPAR6
1634	LPHN1
1635	LPL
1636	LPO
1637	LRG1
1638	LRP1
1639	LRP8
1640	LRPAP1
1641	LRRC17
1642	LRRC4
1643	LRRC4B
1644	LRRK1
1645	LRRK2
1646	LRRN1
1647	LRRN3
1648	LRTOMT
1649	LSS
1650	LTA
1651	LTA4H
1652	LTB
1653	LTB4R
1654	LTB4R2
1655	LTBP1
1656	LTBP2
1657	LTBP3
1658	LTBP4
1659	LTBR
1660	LTF
1661	LTK
1662	LY75
1663	LY86
1664	LY9
1665	LY96
1666	LYG1
1667	LYN
1668	LYPD5
1669	LYZ
1670	M6PR
1671	MADCAM1
1672	MAG
1673	MAK
1674	MAN1B1
1675	MAN2B1
1676	MANBA
1677	MANF
1678	MAP2K1
1679	MAP2K2
1680	MAP2K3
1681	MAP2K4
1682	MAP2K5
1683	MAP2K6
1684	MAP2K7
1685	MAP3K1
1686	MAP3K10
1687	MAP3K11
1688	MAP3K12
1689	MAP3K13
1690	MAP3K14
1691	MAP3K2
1692	MAP3K3
1693	MAP3K4
1694	MAP3K5
1695	MAP3K6
1696	MAP3K7
1697	MAP3K8
1698	MAP3K9
1699	MAP4K1
1700	MAP4K2
1701	MAP4K3
1702	MAP4K4
1703	MAP4K5
1704	MAPK1
1705	MAPK11
1706	MAPK12
1707	MAPK13
1708	MAPK14
1709	MAPK3
1710	MAPK6
1711	MAPK7
1712	MAPK8
1713	MAPK9
1714	MAPKAPK2
1715	MAPKAPK3
1716	MAPKAPK5
1717	MAPT
1718	MARK2
1719	MARK3
1720	MARK4
1721	MARS
1722	MASP2
1723	MAST1
1724	MAST2
1725	MAST3
1726	MAST4
1727	MASTL
1728	MATK
1729	MATN1
1730	MATN2
1731	MBNL1
1732	MBTPS1
1733	MC1R
1734	MCAM
1735	MCHR1
1736	MCL1
1737	MCOLN1
1738	MCOLN2
1739	MCOLN3
1740	MDK
1741	MDM2
1742	ME1
1743	MELK
1744	MERTK
1745	METAP1
1746	METAP2
1747	METRN
1748	MFAP1
1749	MFAP4
1750	MFGE8
1751	MFI2
1752	MFNG
1753	MGAM
1754	MGAT4A
1755	MGEA5
1756	MGLL
1757	MGMT
1758	MGP
1759	MGST1
1760	MGST2
1761	MGST3
1762	MIA
1763	MIF
1764	MINK1
1765	MINPP1
1766	MITF
1767	MKNK1
1768	MKNK2
1769	MLKL
1770	MLX
1771	MLYCD
1772	MME
1773	MMEL1
1774	MMP1
1775	MMP11
1776	MMP14
1777	MMP15
1778	MMP17
1779	MMP19
1780	MMP24
1781	MMP25
1782	MMP28
1783	MMP8
1784	MMP9
1785	MMRN1
1786	MMRN2
1787	MOK
1788	MPI
1789	MPL
1790	MPO
1791	MPZ
1792	MPZL3
1793	MR1
1794	MRC2
1795	MRGPRE
1796	MS4A1
1797	MSLN
1798	MSR1
1799	MST1
1800	MST1R
1801	MTAP
1802	MTOR
1803	MTRNR2L1
1804	MTRNR2L8
1805	MUC1
1806	MUC16
1807	MUC4
1808	MUC5B
1809	MUC6
1810	MVD
1811	MYLK
1812	MYLK4
1813	MYO3B
1814	NAAA
1815	NAALAD2
1816	NAE1
1817	NAGA
1818	NAGLU
1819	NAMPT
1820	NAPSA
1821	NAT1
1822	NBL1
1823	NCAM1
1824	NCEH1
1825	NCOA3
1826	NCOR2
1827	NCR1
1828	NCR3
1829	NCSTN
1830	NDFIP1
1831	NDUFA4
1832	NEGR1
1833	NEK1
1834	NEK10
1835	NEK11
1836	NEK2
1837	NEK3
1838	NEK4
1839	NEK6
1840	NEK7
1841	NEK8
1842	NEK9
1843	NELL2
1844	NENF
1845	NETO2
1846	NEU1
1847	NFKB1
1848	NFKBIA
1849	NGFR
1850	NID1
1851	NID2
1852	NISCH
1853	NKTR
1854	NLGN2
1855	NLK
1856	NLRP3
1857	NMB
1858	NMT1
1859	NMUR1
1860	NOD1
1861	NOD2
1862	NODAL
1863	NOG
1864	NOS2
1865	NOS3
1866	NOTCH1
1867	NOTCH2
1868	NOTCH2NL
1869	NOTCH3
1870	NOTCH4
1871	NOV
1872	NPBWR1
1873	NPC1
1874	NPC1L1
1875	NPFF
1876	NPM1
1877	NPPA
1878	NPR2
1879	NPTN
1880	NPTX2
1881	NQO1
1882	NQO2
1883	NR1D1
1884	NR1D2
1885	NR1H2
1886	NR1H3
1887	NR1I2
1888	NR1I3
1889	NR2C1
1890	NR2C2
1891	NR2F6
1892	NR3C1
1893	NR3C2
1894	NR4A1
1895	NR4A2
1896	NR4A3
1897	NR5A1
1898	NR6A1
1899	NRBP1
1900	NRG1
1901	NRG4
1902	NRP1
1903	NRXN1
1904	NRXN2
1905	NT5E
1906	NTN1
1907	NTN4
1908	NTNG1
1909	NTRK1
1910	NTSR1
1911	NUAK1
1912	NUAK2
1913	NUCB1
1914	NUCB2
1915	NUP210
1916	NUP62
1917	OAS1
1918	OBSCN
1919	OCLN
1920	ODC1
1921	OLFM2
1922	OLFM4
1923	OLFML1
1924	OLFML2A
1925	OLFML2B
1926	OLFML3
1927	OLR1
1928	OMG
1929	OPN1SW
1930	OPN3
1931	OPRL1
1932	ORM1
1933	ORM2
1934	OSM
1935	OVCH1
1936	OVGP1
1937	OXER1
1938	OXSR1
1939	OXTR
1940	P2RX1
1941	P2RX4
1942	P2RX5
1943	P2RX6
1944	P2RX7
1945	P2RY1
1946	P2RY12
1947	P2RY13
1948	P2RY14
1949	P2RY2
1950	P2RY6
1951	P4HA1
1952	P4HB
1953	P4HTM
1954	PAK1
1955	PAK2
1956	PAK4
1957	PAK6
1958	PAM
1959	PAOX
1960	PARM1
1961	PARP1
1962	PARP2
1963	PARP3
1964	PARP4
1965	PASK
1966	PBK
1967	PCOLCE
1968	PCOLCE2
1969	PCSK5
1970	PCSK6
1971	PCSK7
1972	PCYOX1
1973	PCYOX1L
1974	PDCD1
1975	PDCD1LG2
1976	PDCD4
1977	PDE1B
1978	PDE2A
1979	PDE3A
1980	PDE3B
1981	PDE4A
1982	PDE4B
1983	PDE4D
1984	PDE5A
1985	PDE6B
1986	PDE6C
1987	PDE6D
1988	PDE6G
1989	PDE6H
1990	PDE7A
1991	PDE7B
1992	PDE8A
1993	PDE8B
1994	PDE9A
1995	PDF
1996	PDGFA
1997	PDGFB
1998	PDGFC
[truncated: 891 more rows]
