# Supplementary material for: Unlocking New Treatment Horizons for Celiac Disease: PRKCD Revealed as a Promising Target through Mendelian Randomization
Source: Endocr Metab Immune Disord Drug Targets. 2025 Aug 29;26:E18715303410531. doi: 10.2174/0118715303410531250815124524 (PMC13284647; doi:10.2174/0118715303410531250815124524)
Supplement: Supplementary file 1 [file EMIDDT-26-E18715303410531_SD1.zip › EMIDDT-26-E18715303410531_SD1/Supplementary Table S2.xlsx]

## Sheet: Sheet1
Supplementary Table S2: IVW Screening Reveals 32 Potential Drug Targets for Celiac Disease Treatment
id	nsnp	beta	se	pvalue	or	or_lci95	or_uci95	FDR	Heter.Stat	Heter.p	egger_intercept	egger_intercept_se	egger_intercept_pval
HIPK2	4	-0.846319	0.185698	5.18e-06	0.428991	0.298112	0.617331	0.01495	0.217328	0.974745	-0.004835	0.0585713	0.941728
KLHL3	22	0.218973	0.0508301	1.65e-05	1.2448	1.12676	1.3752	0.0475888	10.7382	0.967645	0.0107303	0.0148616	0.478644
TNFRSF18	14	0.238328	0.0456924	1.83e-07	1.26913	1.16041	1.38803	0.00052821	5.45467	0.963775	0.0121449	0.0195116	0.545297
CPT1A	20	-0.249463	0.0537486	3.46e-06	0.779219	0.701306	0.865787	0.00999902	10.7674	0.931413	-0.0191934	0.0130104	0.157425
FDFT1	112	-0.0704978	0.0139338	4.2e-07	0.93193	0.906823	0.957732	0.0012142	94.7723	0.864751	-0.0085746	0.00735432	0.246167
BLK	115	0.146506	0.0211931	4.75e-12	1.15778	1.11067	1.20689	1.37e-08	102.5	0.771652	0.00889788	0.00868169	0.307598
IL1RL1	19	-0.280765	0.0651914	1.66e-05	0.755205	0.66462	0.858138	0.0478374	15.22	0.646808	0.00412333	0.0149289	0.785725
GPR27	12	-0.353658	0.0710829	6.52e-07	0.702115	0.610803	0.807078	0.00188155	9.02492	0.619592	-0.0252996	0.017265	0.173542
LATS2	9	0.316934	0.0679677	3.12e-06	1.37291	1.20168	1.56855	0.00899924	6.8392	0.554077	0.0133681	0.0239004	0.593376
TNFRSF10B	19	0.145653	0.0300999	1.31e-06	1.15679	1.09052	1.22709	0.003769	16.6761	0.545467	-0.0010029	0.0136536	0.942303
GNAS	21	-0.283547	0.0592698	1.72e-06	0.753108	0.67051	0.845879	0.00496253	19.2809	0.503641	-0.0157099	0.0146519	0.297056
EFEMP2	23	0.167083	0.0346192	1.39e-06	1.18185	1.10432	1.26483	0.004017	21.6498	0.480951	0.0143435	0.012152	0.251064
MPI	22	-0.218112	0.0457301	1.85e-06	0.804036	0.735104	0.87943	0.00533234	20.9466	0.462208	-0.0169785	0.0137921	0.232591
SERPINE2	55	-0.0964546	0.0216698	8.54e-06	0.908051	0.870291	0.947449	0.0246724	55.1274	0.431783	0.00086072	0.0088598	0.922975
CRISPLD2*	62	0.114804	0.0233714	9.01e-07	1.12165	1.07143	1.17423	0.00260168	64.5192	0.354647	0.0185666	0.00835125	0.0299796
PRKCD	10	0.36265	0.0749976	1.33e-06	1.43713	1.24067	1.6647	0.00383588	9.97769	0.352294	0.0285235	0.023001	0.250077
BRPF3	4	1.88808	0.264596	9.63e-13	6.60664	3.93325	11.0971	2.78e-09	6.40191	0.0936121	0.0505509	0.0784396	0.585327
PAM	76	-0.0782683	0.0153644	3.5e-07	0.924716	0.897284	0.952987	0.00101172	91.9644	0.0891293	-1.1e-05	0.00806533	0.998914
CSK	25	0.196773	0.0451402	1.31e-05	1.21747	1.11438	1.33009	0.0377059	35.5894	0.0601263	0.0178897	0.0162219	0.281517
LAMC1*	57	0.131414	0.0249175	1.34e-07	1.14044	1.08608	1.19752	0.00038559	79.5626	0.0209319	0.0100807	0.0125103	0.423831
RNASET2*	65	0.0719184	0.0167194	1.7e-05	1.07457	1.03992	1.11036	0.0489947	94.6477	0.00766298	0.00892982	0.00781725	0.257643
CXCR6*	24	-0.56785	0.0905788	3.63e-10	0.566743	0.474552	0.676843	5.24e-07	104.756	2.1e-12	0.021975	0.0263002	0.412393
SRPK1*	27	0.532032	0.118352	6.95e-06	1.70239	1.34994	2.14685	0.00668698	198.827	1.48e-28	-0.0957345	0.0305951	0.0044188
TUBB*	6	3.15019	0.640991	8.9e-07	23.3405	6.6449	81.9848	0.00256973	824.56	5.62e-176	0.261281	0.264558	0.379252
NOTCH4*	7	4.68123	1.00777	3.4e-06	107.903	14.9694	777.784	0.00872746	984.406	2.11e-209	0.973357	0.264635	0.0143217
C4A*	23	-2.78868	0.22413	1.54e-35	0.0615024	0.0396377	0.0954279	2.23e-32	2677	0	-0.283445	0.113433	0.0208326
C4B*	23	1.67334	0.142835	1.07e-31	5.32997	4.02848	7.05193	1.54e-28	4617.36	0	0.377078	0.0915409	0.0004886
BTN3A2*	63	-0.79663	0.0786632	4.19e-24	0.450846	0.386428	0.526002	6.05e-21	2047.26	0	-0.0780718	0.0424946	0.0710501
HLA-C*	60	0.99218	0.149639	3.35e-11	2.69711	2.01151	3.61638	2.42e-08	4511.69	0	0.400818	0.109943	0.00057167
CYP21A2*	17	3.35841	0.50941	4.32e-11	28.7434	10.5906	78.0113	4.16e-08	6268.96	0	0.600517	0.122481	0.00019124
HLA-DPA1*	37	-1.18638	0.23364	3.82e-07	0.305325	0.193145	0.482659	0.00036757	5613.67	0	-0.0919702	0.106303	0.392837
AGER*	15	5.70034	1.13703	5.35e-07	298.969	32.1934	2776.43	0.00051491	7632.07	0	-0.0831089	0.429162	0.84944
Note: nSNPs, Number of Single Nucleotide Polymorphisms; or, odds ratio; or_lci95, 95% Lower Confidence Interval; or_uci95, 95% Upper Confidence Interval; FDR, False Discovery Rate; * indicates that these MR results exhibit heterogeneity or horizontal pleiotropy and will be excluded in subsequent studies.
