# Supplementary material for: Unlocking New Treatment Horizons for Celiac Disease: PRKCD Revealed as a Promising Target through Mendelian Randomization
Source: Endocr Metab Immune Disord Drug Targets. 2025 Aug 29;26:E18715303410531. doi: 10.2174/0118715303410531250815124524 (PMC13284647; doi:10.2174/0118715303410531250815124524)
Supplement: Supplementary file 1 [file EMIDDT-26-E18715303410531_SD1.zip › EMIDDT-26-E18715303410531_SD1/Supplementary Table S3.xlsx]

## Sheet: Sheet1
Supplementary Table S3: Heterogeneity and horizontalpleiotropy in MR analyses.
Exposure	Outcome	Methods	nSNPs	HETEROGENEITY			HORIZONTAL PLEIOTROPY
				Q	Q DEGREES OF FREEDOM	Q P-VALUE	MR-EGGER REGRESSION
							EGGER INTERCEPT	SE	P-VALUE
BRPF3	Celiac Disease	MR Egger	4	5.30108	2	0.0706131	0.0505509	0.0784396	0.585327
		Inverse variance weighted	4	6.40191	3	0.0936121
BLK	Celiac Disease	MR Egger	115	101.449	113	0.773806	0.00889788	0.00868169	0.307598
		Inverse variance weighted	115	102.5	114	0.771652
TNFRSF18	Celiac Disease	MR Egger	14	5.06724	12	0.955695	0.0121449	0.0195116	0.545297
		Inverse variance weighted	14	5.45467	13	0.963775
PAM	Celiac Disease	MR Egger	76	91.9643	74	0.0770093	-1.1e-05	0.00806533	0.998914
		Inverse variance weighted	76	91.9644	75	0.0891293
FDFT1	Celiac Disease	MR Egger	112	93.413	110	0.871703	-0.0085746	0.00735432	0.246167
		Inverse variance weighted	112	94.7723	111	0.864751
GPR27	Celiac Disease	MR Egger	12	6.8776	10	0.736947	-0.0252996	0.017265	0.173542
		Inverse variance weighted	12	9.02492	11	0.619592
TNFRSF10B	Celiac Disease	MR Egger	19	16.6707	17	0.47688	-0.0010029	0.0136536	0.942303
		Inverse variance weighted	19	16.6761	18	0.545467
PRKCD	Celiac Disease	MR Egger	10	8.36893	8	0.398286	0.0285235	0.023001	0.250077
		Inverse variance weighted	10	9.97769	9	0.352294
EFEMP2	Celiac Disease	MR Egger	23	20.2566	21	0.505064	0.0143435	0.012152	0.251064
		Inverse variance weighted	23	21.6498	22	0.480951
GNAS	Celiac Disease	MR Egger	21	18.1313	19	0.513687	-0.0157099	0.0146519	0.297056
		Inverse variance weighted	21	19.2809	20	0.503641
MPI	Celiac Disease	MR Egger	22	19.4312	20	0.493978	-0.0169785	0.0137921	0.232591
		Inverse variance weighted	22	20.9466	21	0.462208
LATS2	Celiac Disease	MR Egger	9	6.52636	7	0.4798	0.0133681	0.0239004	0.593376
		Inverse variance weighted	9	6.8392	8	0.554077
CPT1A	Celiac Disease	MR Egger	20	8.5911	18	0.968476	-0.0191934	0.0130104	0.157425
		Inverse variance weighted	20	10.7674	19	0.931413
HIPK2	Celiac Disease	MR Egger	4	0.210514	2	0.900093	-0.004835	0.0585713	0.941728
		Inverse variance weighted	4	0.217328	3	0.974745
SERPINE2	Celiac Disease	MR Egger	55	55.1176	53	0.394503	0.00086072	0.0088598	0.922975
		Inverse variance weighted	55	55.1274	54	0.431783
CSK	Celiac Disease	MR Egger	25	33.8021	23	0.0680749	0.0178897	0.0162219	0.281517
		Inverse variance weighted	25	35.5894	24	0.0601263
KLHL3	Celiac Disease	MR Egger	22	10.2169	20	0.964066	0.0107303	0.0148616	0.478644
		Inverse variance weighted	22	10.7382	21	0.967645
IL1RL1	Celiac Disease	MR Egger	19	15.1437	17	0.585129	0.00412334	0.0149289	0.785725
		Inverse variance weighted	19	15.22	18	0.646808
Note: SNPs, single nucleotide polymorphisms.
